# Supplementary material for: Octopus-inspired adhesive skins for intelligent and rapidly switchable underwater adhesion
Source: Sci Adv. 2022 Jul 13;8(28):eabq1905. doi: 10.1126/sciadv.abq1905 (PMC9278861; doi:10.1126/sciadv.abq1905)
Supplement: Supplementary file 2 — Movies S1 to S4 [file sciadv.abq1905_movies_s1_to_s4.zip]

Archive with 4 entries (4 files):
- sciadv.abq1905_movie_s1.mp4
- sciadv.abq1905_movie_s2.mp4
- sciadv.abq1905_movie_s3.mp4
- sciadv.abq1905_movie_s4.mp4
